# Supplementary material for: A Phenomenological Approach to Financial Toxicity: The-Economic-Side Effect of Cancer
Source: Curr Oncol. 2024 Oct 11;31(10):6085–95. doi: 10.3390/curroncol31100454 (PMC11505948; doi:10.3390/curroncol31100454)
Supplement: Supplementary file 1 [file curroncol-31-00454-s001.zip]

Archive with 1 entries (1 files):
- curroncol-3221159-supplementary.pdf
